# Supplementary material for: Soil salinity impairs soil microbial activity, nutrient availability, plant nutrient uptake, and yield of onion (Allium cepa L.)
Source: Front Plant Sci. 2026 Jul 15;17:1860923. doi: 10.3389/fpls.2026.1860923 (PMC13414182; doi:10.3389/fpls.2026.1860923)
Supplement: Supplementary file 5 [file Table5.xlsx]

## Sheet: Sheet1
Table S5. Pearson Correlation Matrix
	Salinity	DH	Urease	ALP	ACP	SMBC	SMBN	Bacteria	Fungi	pH	SOC	CaCO3	Soil N	Soil P	Soil K	Soil S	Soil Ca	Soil Mg	Soil B	Soil Na	Soil Cl	Soil Zn	Soil Fe	Soil Mn	Soil Cu	CEC	ESP	SAR	N uptake	P uptake	K uptake	S uptake	Ca uptake	Mg uptake	B uptake	Fe uptake	Zn uptake	Mn uptake	Cu uptake	Na uptake	Cl uptake	ED	PD	YIELD
Salinity	1
DH	-0.936003	1
Urease	-0.977802	0.94053	1
ALP	-0.949073	0.873958	0.891393	1
ACP	-0.988934	0.893302	0.945138	0.9587	1
SMBC	-0.986099	0.926138	0.960323	0.934475	0.976092	1
SMBN	-0.987086	0.928722	0.954533	0.949107	0.978331	0.964144	1
Bacteria	-0.970122	0.916983	0.954325	0.933457	0.954463	0.961497	0.945284	1
Fungi	-0.953721	0.910129	0.923583	0.909424	0.952218	0.953202	0.942839	0.924635	1
pH	0.857165	-0.737844	-0.837076	-0.812958	-0.861265	-0.836623	-0.841383	-0.842534	-0.762381	1
SOC	-0.971315	0.902508	0.961462	0.925054	0.958077	0.9477	0.942192	0.982029	0.932424	-0.874048	1
CaCO3	0.815545	-0.801927	-0.814068	-0.755032	-0.786057	-0.81392	-0.79722	-0.802374	-0.657953	0.740088	-0.781667	1
Soil N	-0.870318	0.791471	0.862854	0.866824	0.858588	0.887754	0.815984	0.935835	0.839467	-0.809079	0.920192	-0.687974	1
Soil P	-0.876395	0.852944	0.913246	0.791219	0.83667	0.873771	0.87177	0.840113	0.793942	-0.723547	0.819082	-0.784531	0.765685	1
Soil K	-0.866903	0.70068	0.822523	0.805384	0.890657	0.861255	0.855643	0.809117	0.794878	-0.929106	0.847977	-0.742947	0.744924	0.704593	1
Soil S	-0.85962	0.813684	0.862386	0.841031	0.833445	0.844109	0.801749	0.918633	0.794988	-0.780326	0.928273	-0.745766	0.941943	0.729648	0.715845	1
Soil Ca	-0.895737	0.771215	0.836476	0.930495	0.91008	0.877556	0.888363	0.890153	0.883144	-0.804532	0.914172	-0.655172	0.876955	0.711502	0.810257	0.856694	1
Soil Mg	-0.796718	0.750664	0.713253	0.806642	0.813099	0.792175	0.811936	0.784431	0.760302	-0.652681	0.764208	-0.634883	0.667893	0.604662	0.70617	0.665097	0.772206	1
Soil B	-0.76652	0.744662	0.807484	0.704276	0.712819	0.742478	0.731502	0.812053	0.680921	-0.555946	0.77829	-0.637158	0.779261	0.814771	0.504443	0.778124	0.650255	0.509305	1
Soil Na	0.957827	-0.871534	-0.938236	-0.910658	-0.949169	-0.922688	-0.941877	-0.947133	-0.89563	0.929373	-0.980281	0.787723	-0.87822	-0.81131	-0.892254	-0.894386	-0.913004	-0.764217	-0.718665	1
Soil Cl	0.976557	-0.888589	-0.949858	-0.954167	-0.969971	-0.959408	-0.955699	-0.982713	-0.925087	0.893825	-0.990846	0.793403	-0.927991	-0.825763	-0.874574	-0.916805	-0.932874	-0.793513	-0.766051	0.980624	1
Soil Zn	0.488363	-0.274227	-0.397835	-0.58569	-0.555918	-0.443836	-0.481923	-0.438866	-0.432163	0.610108	-0.528687	0.386526	-0.460104	-0.207195	-0.676213	-0.509763	-0.673619	-0.529994	-0.0868999	0.598206	0.567763	1
Soil Fe	-0.902894	0.884801	0.901367	0.81958	0.887183	0.892751	0.904269	0.849014	0.823162	-0.754894	0.815537	-0.807072	0.686517	0.868927	0.762443	0.655896	0.656752	0.652015	0.732796	-0.799886	-0.821235	-0.227567	1
Soil Mn	0.581848	-0.458184	-0.455834	-0.623851	-0.63816	-0.550539	-0.60316	-0.608307	-0.567311	0.660048	-0.595853	0.360943	-0.552712	-0.338073	-0.594446	-0.491684	-0.65138	-0.574425	-0.401447	0.644699	0.626409	0.414543	-0.50163	1
Soil Cu	0.582143	-0.45907	-0.470469	-0.580931	-0.628905	-0.611585	-0.611167	-0.468223	-0.585437	0.675933	-0.483353	0.370066	-0.429076	-0.464379	-0.712858	-0.302705	-0.577969	-0.556001	-0.148764	0.579478	0.547632	0.460748	-0.522342	0.648442	1
CEC	-0.99261	0.947857	0.977869	0.932895	0.973031	0.973735	0.982258	0.967422	0.948784	-0.84325	0.969288	-0.797133	0.862775	0.868975	0.837172	0.858563	0.887855	0.822829	0.769587	-0.956792	-0.96933	-0.470169	0.884604	-0.566931	-0.558137	1
ESP	0.923973	-0.846817	-0.915262	-0.900819	-0.91307	-0.890392	-0.892387	-0.951948	-0.873821	0.882788	-0.98134	0.745733	-0.924237	-0.774765	-0.813737	-0.94223	-0.919932	-0.74274	-0.741335	0.977454	0.973217	0.591277	-0.724496	0.604494	0.458355	-0.929009	1
SAR	0.956816	-0.871508	-0.934982	-0.91836	-0.949587	-0.924381	-0.939661	-0.952623	-0.897907	0.9234	-0.983334	0.784464	-0.890775	-0.805501	-0.885982	-0.903715	-0.92385	-0.783301	-0.718973	0.998642	0.984677	0.606988	-0.788086	0.643439	0.569909	-0.957426	0.983709	1
N uptake	-0.97903	0.927025	0.96023	0.926307	0.962442	0.959433	0.984618	0.917181	0.939198	-0.817018	0.920122	-0.764337	0.793397	0.884801	0.841285	0.778559	0.856675	0.750747	0.75244	-0.913713	-0.929619	-0.426172	0.922665	-0.546587	-0.609634	0.969423	-0.854449	-0.907659	1
P uptake	-0.98092	0.936868	0.966158	0.914936	0.960413	0.962112	0.98393	0.91956	0.937137	-0.814357	0.922377	-0.78606	0.788252	0.883064	0.842846	0.785367	0.847727	0.756494	0.746892	-0.914505	-0.92769	-0.419625	0.925722	-0.527646	-0.592005	0.973942	-0.854153	-0.908114	0.997683	1
K uptake	-0.986346	0.92702	0.964312	0.946863	0.973103	0.962176	0.988371	0.935795	0.944112	-0.843537	0.945041	-0.784849	0.818959	0.859688	0.858918	0.817468	0.888864	0.757528	0.735349	-0.938405	-0.952881	-0.492592	0.903071	-0.562202	-0.588161	0.975623	-0.890429	-0.93417	0.993428	0.992528	1
S uptake	-0.979005	0.940048	0.966888	0.919496	0.958373	0.964371	0.980302	0.91803	0.937344	-0.801741	0.91628	-0.789583	0.790315	0.894324	0.826474	0.775863	0.838181	0.738725	0.757322	-0.902581	-0.922414	-0.395306	0.936637	-0.511807	-0.58379	0.969193	-0.845402	-0.89651	0.997046	0.997401	0.990039	1
Ca uptake	-0.982147	0.915513	0.954268	0.940358	0.972167	0.959442	0.989979	0.925173	0.946079	-0.832746	0.93102	-0.758331	0.804098	0.862704	0.858968	0.791394	0.882186	0.763419	0.730344	-0.927373	-0.942909	-0.478262	0.904928	-0.576862	-0.61907	0.970953	-0.871333	-0.922217	0.996652	0.993818	0.997023	0.990499	1
Mg uptake	-0.982552	0.941474	0.956924	0.937113	0.969011	0.969805	0.982652	0.926141	0.943151	-0.805273	0.92205	-0.800138	0.798179	0.866719	0.833077	0.788127	0.857206	0.763204	0.737924	-0.906535	-0.930142	-0.427616	0.931615	-0.550014	-0.594838	0.970174	-0.852374	-0.902359	0.993114	0.994126	0.991752	0.996006	0.990278	1
B uptake	-0.977404	0.929894	0.961916	0.904874	0.958556	0.959203	0.981648	0.914707	0.938817	-0.803784	0.915406	-0.769156	0.779672	0.884275	0.839423	0.768427	0.835174	0.752835	0.754708	-0.906226	-0.92036	-0.397424	0.931667	-0.536566	-0.59704	0.970153	-0.841991	-0.898968	0.996986	0.998331	0.987349	0.996073	0.991957	0.99097	1
Fe uptake	-0.871941	0.833881	0.887014	0.879391	0.842921	0.832296	0.863432	0.86368	0.835354	-0.830204	0.899714	-0.697991	0.819257	0.759625	0.734265	0.813722	0.847065	0.554208	0.684487	-0.897272	-0.896631	-0.505088	0.736213	-0.473289	-0.432275	0.867216	-0.901572	-0.895658	0.860006	0.850437	0.893068	0.857923	0.869097	0.853981	0.833567	1
Zn uptake	-0.983381	0.916062	0.947566	0.958248	0.976228	0.950335	0.990273	0.9427	0.936808	-0.842618	0.95493	-0.782225	0.816429	0.83081	0.859097	0.829909	0.90713	0.82444	0.721247	-0.954469	-0.965712	-0.55305	0.867168	-0.595593	-0.581777	0.979492	-0.91441	-0.953836	0.975031	0.974209	0.987595	0.967128	0.984944	0.97281	0.968577	0.8789	1
Mn uptake	-0.944865	0.875393	0.920381	0.952258	0.936873	0.904712	0.952596	0.916059	0.907672	-0.871539	0.941358	-0.727591	0.827754	0.794088	0.835588	0.829223	0.91429	0.707525	0.687048	-0.94642	-0.951717	-0.571304	0.815542	-0.598117	-0.560233	0.933308	-0.921176	-0.944791	0.94353	0.93447	0.968417	0.931733	0.958487	0.936366	0.922878	0.955255	0.966963	1
Cu uptake	-0.960788	0.897991	0.949153	0.938032	0.943404	0.918179	0.962614	0.929222	0.917524	-0.871079	0.958096	-0.749114	0.832656	0.819586	0.84299	0.846422	0.904067	0.71254	0.728826	-0.96072	-0.960173	-0.546264	0.836244	-0.571546	-0.534546	0.955239	-0.931953	-0.957205	0.958515	0.954031	0.979032	0.949225	0.968974	0.948926	0.944642	0.952067	0.976248	0.993356	1
Na uptake	-0.806206	0.732621	0.787638	0.866335	0.800902	0.749472	0.808291	0.813401	0.774051	-0.817811	0.862586	-0.616038	0.780897	0.622916	0.723958	0.807581	0.873243	0.561246	0.573085	-0.874468	-0.867674	-0.643753	0.611866	-0.554933	-0.41873	0.795238	-0.890776	-0.876958	0.783004	0.769554	0.836603	0.765772	0.811894	0.776771	0.747372	0.955446	0.846786	0.942936	0.920569	1
Cl uptake	-0.62015	0.520386	0.578449	0.734788	0.632866	0.552211	0.62491	0.650706	0.592637	-0.700001	0.718602	-0.45921	0.656697	0.383149	0.603331	0.71437	0.795959	0.482757	0.381153	-0.745719	-0.729723	-0.746377	0.353058	-0.520875	-0.314867	0.611329	-0.788753	-0.754761	0.57307	0.557573	0.649055	0.545019	0.619436	0.568139	0.528849	0.821942	0.690813	0.805203	0.768319	0.945712	1
ED	-0.954963	0.880438	0.925753	0.954821	0.949789	0.920242	0.943157	0.956965	0.911356	-0.879671	0.979665	-0.775398	0.885129	0.772811	0.838869	0.894352	0.934281	0.763409	0.714732	-0.976201	-0.983196	-0.609745	0.787669	-0.630307	-0.517214	0.950787	-0.974394	-0.979733	0.909767	0.906713	0.944451	0.902587	0.928118	0.91443	0.894849	0.938087	0.962832	0.972035	0.973616	0.926207	0.810588	1
PD	-0.934143	0.85982	0.902756	0.952378	0.931196	0.898581	0.927496	0.935993	0.88783	-0.883602	0.960745	-0.768536	0.872989	0.749433	0.830682	0.878767	0.938578	0.746899	0.675269	-0.963796	-0.968445	-0.635856	0.762152	-0.627845	-0.520544	0.929381	-0.964439	-0.968582	0.890892	0.886411	0.930919	0.882974	0.911608	0.897359	0.870689	0.948893	0.947496	0.973755	0.967805	0.947662	0.844552	0.99488	1
YIELD	-0.944504	0.858467	0.893621	0.966208	0.950393	0.91182	0.953788	0.919978	0.901988	-0.871974	0.93786	-0.762933	0.821533	0.744879	0.857024	0.813264	0.927343	0.791697	0.630836	-0.947639	-0.958046	-0.650222	0.797004	-0.64141	-0.597784	0.936564	-0.922478	-0.95045	0.918338	0.912674	0.950325	0.908909	0.939766	0.924058	0.900709	0.918598	0.969595	0.975596	0.966745	0.915287	0.802393	0.981689	0.984222	1
